# Supplementary material for: Validation of a Gas Chromatography-Mass Spectrometry Method for the Measurement of the Redox State Metabolic Ratios Lactate/Pyruvate and β-Hydroxybutyrate/Acetoacetate in Biological Samples
Source: Int J Mol Sci. 2021 Apr 30;22(9):4752. doi: 10.3390/ijms22094752 (PMC8125771; doi:10.3390/ijms22094752)
Supplement: Supplementary file 1 [file ijms-22-04752-s001.zip]

Archive with 1 entries (1 files):
- ijms-1170133-supplementary.pdf
